# Supplementary material for: Programmable design of isothermal nucleic acid diagnostic assays through abstraction-based models
Source: Nat Commun. 2022 Mar 28;13:1635. doi: 10.1038/s41467-022-29101-1 (PMC8960814; doi:10.1038/s41467-022-29101-1)
Supplement: Supplementary file 3 — Source Data File [file 41467_2022_29101_MOESM3_ESM.zip]

Archive with 18 entries (18 files):
- SourceData File.xlsx
- __MACOSX/._SourceData File.xlsx
- Figure 1c.ab1
- __MACOSX/._Figure 1c.ab1
- Figure 3c.ab1
- __MACOSX/._Figure 3c.ab1
- Figure S3b.ab1
- __MACOSX/._Figure S3b.ab1
- Figure S4d.ab1
- __MACOSX/._Figure S4d.ab1
- Figure S8b.ab1
- __MACOSX/._Figure S8b.ab1
- Figure S8c.ab1
- __MACOSX/._Figure S8c.ab1
- Figure S9b.ab1
- __MACOSX/._Figure S9b.ab1
- Figure S9c.ab1
- __MACOSX/._Figure S9c.ab1
