# Supplementary material for: Programmable design of isothermal nucleic acid diagnostic assays through abstraction-based models
Source: Nat Commun. 2022 Mar 28;13:1635. doi: 10.1038/s41467-022-29101-1 (PMC8960814; doi:10.1038/s41467-022-29101-1)
Supplement: Supplementary file 3 — Source Data File [file 41467_2022_29101_MOESM3_ESM.zip › SourceData File.xlsx]

## Sheet: Figure 1b
		lengths of loop fragment (nt)
	copies per reaction	40	standard deviation	50	standard deviation	60	standard deviation
	10	31.651	2.12486	32.3736	2.78751	32.8734	1.00768
	100	28.3467	1.01353	30.233	1.46306	30.9259	0.28518
	1000	25.659	0.57265	28.2355	0.47413	27.6538	1.22579

## Sheet: Figure 1d
	Lane 1	amplification product digested by the restriction enzyme Xba I
	Lane 2	amplification product (with initiator)
	Lane 3	amplification product (without initiator)

## Sheet: Figure 3d
	Lane 1	40 M. tuberculosis cells
	Lane 2	4 M. tuberculosis cells
	Lane 3	0.4 M. tuberculosis cells
	Lane 4	buffer

## Sheet: Figure 3e
	Time	concentration of target (fM)								inset	[miR-21]	Tt
	(min)	20000	2000	200	20	2	0				fM	average	standard deviation
	1	0.00417462	0.00604024	0.00557193	0.00587745	0.0054448	-0.00182796				2	54.1253	0.676214
	2	0.00409083	-9.4e-05	0.0026374	0.0014644	0.00414537	0.000957332				20	50.4635	0.31939
	3	0.00359731	0.00392033	0.000512365	-0.000655843	0.00733668	0.00393778				200	46.3858	0.30968
	4	0.00473896	0.00210443	0.000433729	-0.00129891	0.00799765	0.00058835				2000	42.8774	0.30136
	5	0.00451233	0.00118046	-0.00376587	0.000298224	0.0067346	-0.000722477
	6	0.00184233	0.000580131	-0.00213402	0.00161721	0.00285229	0.00188774
	7	0.00202167	0.000923023	-0.000455636	0.00248891	0.00248254	0.0014941
	8	-0.00034384	0.000732306	-0.00123309	0.00412738	0.00242806	0.000247268
	9	-0.00030734	0.00294394	0.00130562	0.00165758	0.00181578	0.00161465
	10	-0.00175565	-0.000708226	1.2e-05	0.000642407	0.00110245	-0.00134326
	11	-0.00344078	0.00102367	0.000122217	-0.000335183	-0.000374827	-0.000106767
	12	-0.00256601	-0.00153987	-0.00106193	-0.000493373	-0.00158129	0.000413376
	13	-0.00345798	-0.00226198	-0.00075615	-0.000700426	-0.00215719	-0.00151884
	14	-0.00371842	-0.00174417	0.000519459	-0.00134349	-0.00238143	-0.0016459
	15	-0.00335484	-0.001588	-0.00092668	-0.000967943	-0.00213275	-0.0018793
	16	-0.00407384	-0.00189681	-0.000417521	-0.000193971	-0.00238528	-0.00136057
	17	-0.00269525	-0.00231632	-0.000612241	-0.00208869	-0.00405658	-0.00199136
	18	-0.00436514	-0.0031639	-0.000454974	-0.0024724	-0.00434145	-0.00218647
	19	0.000543403	0.000368837	0.00221685	0.00151903	-0.000891455	0.000907333
	20	-0.000791533	-0.000940023	0.0023899	0.000158054	-0.00103081	0.00264783
	21	-0.00308083	-0.00374343	-0.00146478	-0.00307477	-0.00479994	-0.00223135
	22	-0.00335078	-0.00329204	-0.00189358	-0.0023459	-0.00316887	-0.00119156
	23	-0.00228125	-0.00251222	-0.00194269	-0.0028123	-0.00464615	-0.00167883
	24	-0.00156664	-0.00305719	-0.00103313	-0.00276	-0.00575561	-0.00106378
	25	-0.00187072	-0.00281244	-0.0011355	-0.00118542	-0.00359907	-0.00247137
	26	-0.00145414	-0.00164879	-8.67e-05	-0.00238101	-0.00430836	1.99e-05
	27	-0.00145127	-0.00204605	-9.16e-05	-0.00208815	-0.00286323	0.000271703
	28	-0.00101594	-0.00287492	-0.000831967	-0.00163741	-0.00412223	-0.000304997
	29	0.00293278	0.00101637	0.00256273	0.000561151	-0.00150086	0.00186152
	30	0.00100932	-0.00207347	0.000221405	-0.00231829	-0.00443733	-6.37e-05
	31	0.00124898	-0.00196202	-0.000722199	-0.00172461	-0.00464944	0.00179313
	32	0.00229917	0.000161234	0.000138091	-0.00210809	-0.00329323	0.00119758
	33	0.00489327	-1.93e-05	0.000686054	-0.0011307	-0.00253121	0.00182537
	34	0.00694928	0.000446958	8.21e-05	-0.000551326	-0.00400849	0.00239301
	35	0.0100593	0.000822728	0.001574	-0.00100482	-0.00365067	0.00245636
	36	0.0194612	0.00141007	0.00202804	8.8e-05	-0.00336561	0.00297637
	37	0.0341023	0.00511318	0.00641194	0.0022887	0.00138594	0.00884031
	38	0.0517316	0.00817112	0.00359237	-0.0010982	-0.00132819	0.00488299
	39	0.0860345	0.0149943	0.00640194	-0.000554613	-0.00199702	0.00662906
	40	0.139199	0.0281989	0.00978758	0.000331403	-0.00200292	0.00858016
	41	0.221068	0.0502523	0.0146692	0.000952807	-0.000594	0.00936906
	42	0.339459	0.091099	0.0209146	0.00267919	-0.000154986	0.010989
	43	0.526754	0.162559	0.0323372	0.00143418	-0.000321871	0.0118834
	44	0.820343	0.290808	0.0458853	0.00441703	0.000122482	0.0137729
	45	1.09841	0.443186	0.0662473	0.00515994	0.001555	0.0147742
	46	1.39517	0.582408	0.0964561	0.00980503	0.00150409	0.0152032
	47	1.66269	0.720784	0.137279	0.0162674	0.00209643	0.0192815
	48	1.8815	0.841849	0.193649	0.0275379	0.0038631	0.0209011
	49	2.02766	0.951022	0.268646	0.0484341	0.00597558	0.027115
	50	2.11981	1.06088	0.359106	0.0762514	0.00393695	0.0264385
	51	2.18736	1.16697	0.477227	0.127306	0.00918896	0.0298179
	52	2.22589	1.27093	0.606499	0.19901	0.00797796	0.0312707
	53	2.25038	1.37458	0.756184	0.313577	0.0109693	0.0327268
	54	2.26919	1.4807	0.921819	0.471159	0.0164935	0.0373185
	55	2.27701	1.58719	1.10482	0.65219	0.0267188	0.0401485
	56	2.28686	1.69111	1.30432	0.848557	0.046681	0.0453046
	57	2.29353	1.79556	1.50724	1.05976	0.0873333	0.0554194
	58	2.29097	1.88851	1.65515	1.25062	0.146139	0.0573176
	59	2.29398	1.97683	1.76605	1.41273	0.245075	0.0679747
	60	2.29694	2.05376	1.86241	1.56181	0.40024	0.0798153

## Sheet: Figure 3f
	Lane 1	20pM target mir-21 miRNA
	Lane 2	0pM

## Sheet: Figure 3g
	Time	normalised [0-1]			not normalised
	min	7a	7a	7a	7b	7c	7d
	1	0	0.15002	0	442683	432755	450926
	2	0.00144	0.11508	0.00331	437990	429296	443726
	3	0.0026	0.10074	0.00613	434606	428812	437836
	4	0.00379	0.09555	0.00905	432476	426033	434138
	5	0.00545	0.08477	0.01265	430171	421911	425931
	6	0.00656	0.07431	0.01565	429677	421693	427556
	7	0.00768	0.07096	0.01854	428934	421351	424319
	8	0.00924	0.05632	0.02095	429054	422129	430249
	9	0.01058	0.04445	0.02463	427264	420499	430310
	10	0.01136	0.04026	0.02804	425733	418872	432237
	11	0.01309	0.03831	0.0308	428090	421780	429288
	12	0.01448	0.02803	0.03314	425155	420682	426184
	13	0.0154	0.01947	0.03596	426133	422461	420448
	14	0.01671	0.01541	0.03945	427304	423601	424778
	15	0.01808	0.01094	0.04146	428639	423699	429500
	16	0.01952	0.01464	0.04538	427781	424395	427892
	17	0.02083	0.0116	0.04843	428375	426158	423670
	18	0.02226	0.00578	0.05132	428436	426770	429274
	19	0.02357	0.01212	0.05436	429128	428596	431081
	20	0.02539	0.00671	0.05733	430346	429494	437781
	21	0.02731	0.00351	0.06061	428549	429380	434195
	22	0.02956	0.00181	0.06435	428694	429390	431977
	23	0.03219	0.00194	0.06868	429217	431650	434669
	24	0.03569	0.00162	0.07358	430418	432698	437723
	25	0.04066	4.37415e-05	0.08056	430840	433983	437363
	26	0.04755	0.00308	0.09001	430997	436454	439593
	27	0.05788	0.000101347	0.10103	432419	438124	441319
	28	0.07185	0	0.11743	433114	438443	443776
	29	0.09208	0.0068	0.13786	433646	438977	441664
	30	0.11961	0.0169	0.16705	432557	441134	449189
	31	0.15586	0.03377	0.20628	434217	443648	445688
	32	0.20265	0.07097	0.25419	435431	442576	447851
	33	0.25894	0.14241	0.3147	434429	446847	452440
	34	0.32449	0.2577	0.38353	436146	445482	452726
	35	0.39762	0.41576	0.46132	436258	447445	453673
	36	0.47293	0.58908	0.54416	436208	450561	453552
	37	0.5488	0.72841	0.62373	436845	450703	455070
	38	0.62036	0.83581	0.69679	437089	451543	458290
	39	0.68769	0.89962	0.76634	438153	453555	462407
	40	0.75291	0.94038	0.82411	437265	457322	463769
	41	0.81146	0.96383	0.87333	438658	456544	459867
	42	0.86575	0.96242	0.91566	439626	458300	461920
	43	0.91388	0.97518	0.94963	440382	460312	460836
	44	0.96256	0.99046	0.97654	440545	463189	462573
	45	1	1	1	440974	462203	464934

## Sheet: Figue 4b
	Lane 1	target 1
	Lane 2	target 2
	Lane 3	targets 1&2
	Lane 4	no target

## Sheet: Figure 5b
		concentration target DNA (in numbers of cells equivalent)
		fluorescence intensity (normalised)			fluorescence intensity
	Time (min)	1000	100	10	0
	1	0	0	0	76619.9
	2	0.01413	0.000143715	0.00363	76896.4
	3	0.02572	0.000314834	0.00535	76626.5
	4	0.03742	0.000931594	0.0061	76718.5
	5	0.04619	0.00143	0.00618	76210.2
	6	0.05198	0.00194	0.00656	76275.7
	7	0.05642	0.00213	0.00762	76907.8
	8	0.06078	0.00264	0.00762	76155.9
	9	0.06601	0.00331	0.00823	76297.6
	10	0.07035	0.00341	0.00867	76930.7
	11	0.07514	0.00373	0.00902	76900.5
	12	0.08095	0.00438	0.00944	76482.5
	13	0.08931	0.00523	0.01047	76537
	14	0.11168	0.00692	0.01149	76840.2
	15	0.19304	0.01081	0.01225	76407.2
	16	0.43898	0.01795	0.01342	76607.2
	17	0.73117	0.03571	0.01377	76770.6
	18	0.91714	0.07224	0.0148	76206.9
	19	0.97828	0.14544	0.01558	76223.5
	20	0.993	0.32911	0.01605	76498.5
	21	0.99745	0.53948	0.01821	76911.3
	22	1	0.64518	0.02252	76202.2
	23	0.9958	0.74876	0.03166	76723.5
	24	0.99508	0.83976	0.04831	76748.6
	25	0.99186	0.91336	0.08574	77145.4
	26	0.98797	0.95749	0.15839	77052.7
	27	0.98344	0.94926	0.29249	76906
	28	0.97851	0.96352	0.51278	76855.9
	29	0.97099	0.98587	0.75316	76460.6
	30	0.961	0.99475	0.91497	76926.6
	31	0.95614	1	0.98093	76358.4
	32	0.95279	0.99968	1	76285.1
	33	0.95202	0.99934	0.99258	76589.9
	34	0.95678	0.99733	0.99557	76639.8
	35	0.95857	0.98706	0.99311	76332.9
	36	0.96042	0.98311	0.9903	76220.2
	37	0.96276	0.9872	0.98804	76654.1
	38	0.96269	0.98708	0.97289	76917.8
	39	0.9612	0.98814	0.95869	76588.3
	40	0.96049	0.98985	0.94373	76886.9

## Sheet: Figure 5c
	sample#	target concentration (cells/reaction)	average Tt (min)	standard deviation
	1	1000	15.1052	0.20083
	2	1000	15.982	0.431514
	3	1000	15.7638	0.186144
	1	100	19.4433	0.228029
	2	100	22.5945	1.40539
	3	100	23.541	0.467131
	1	10	26.5143	0.295519
	2	10	30.2356	0.421039
	3	10	32.1485	0.15383

## Sheet: Figure 5d
		component	amount of target DNA (M. TB cells)
	Lane 1	3a+4a+5a added	40
	Lane 2	3a+4a+5a added	0
	Lane 3	3a+4a	40
	Lane 4	3a+4a	0
	Lane 5	3a	40
	Lane 6	3a	0

[truncated: 9 more sheets: Figure S1, Figure S2a, Figure S2b, Figure S4c, Figure S6, Figure S7c, Figure S10a, Figure S10b, Figure S10c]
